# Supplementary material for: Native Liquid Chromatography and Mass Spectrometry to Structurally and Functionally Characterize Endo-Xylanase Proteoforms
Source: Int J Mol Sci. 2022 Jan 24;23(3):1307. doi: 10.3390/ijms23031307 (PMC8835838; doi:10.3390/ijms23031307)
Supplement: Supplementary file 1 [file ijms-23-01307-s001.zip]

Archive with 1 entries (1 files):
- ijms-1548088-supplementary.pdf
